# Supplementary material for: Two new species of the tribe Hemisphaeriini (Hemiptera, Fulgoromorpha, Issidae) from southwestern China
Source: Zookeys. 2019 Jul 8;861:29–41. doi: 10.3897/zookeys.861.32594 (PMC6629714; doi:10.3897/zookeys.861.32594)
Supplement: XML Treatment for Ceratogergithus [file zookeys.861.32594-treatment1.xml]

<!DOCTYPE tp:taxon-treatment
  PUBLIC "-//TaxonX//DTD Taxonomic Treatment Publishing DTD v0 20100105//EN" "tax-treatment-NSO.dtd">
<tp:taxon-treatment xmlns:tp="http://www.plazi.org/taxpub"><tp:treatment-meta><kwd-group><label>Taxon classification</label><kwd><named-content xmlns:xlink="http://www.w3.org/1999/xlink" content-type="kingdom">Animalia</named-content></kwd><kwd><named-content xmlns:xlink="http://www.w3.org/1999/xlink" content-type="order">Hemiptera</named-content></kwd><kwd><named-content xmlns:xlink="http://www.w3.org/1999/xlink" content-type="family">Issidae</named-content></kwd></kwd-group><mixed-citation publication-type="journal"><person-group><name><surname>Yang</surname><given-names>Liang-Jing</given-names></name><name><surname>Yang</surname><given-names>Lin</given-names></name><name><surname>Chang</surname><given-names>Zhi-Min</given-names></name><name><surname>Chen</surname><given-names>Xiang-Sheng</given-names></name></person-group><article-title>Two new species of the tribe <tp:taxon-name><tp:taxon-name-part taxon-name-part-type="tribe">Hemisphaeriini</tp:taxon-name-part></tp:taxon-name> (<tp:taxon-name><tp:taxon-name-part taxon-name-part-type="order">Hemiptera</tp:taxon-name-part></tp:taxon-name>, <tp:taxon-name><tp:taxon-name-part taxon-name-part-type="infraorder">Fulgoromorpha</tp:taxon-name-part></tp:taxon-name>, <tp:taxon-name><tp:taxon-name-part taxon-name-part-type="family">Issidae</tp:taxon-name-part></tp:taxon-name>) from southwestern China</article-title><source>Zookeys</source><day>08</day><month>7</month><year>2019</year><volume>861</volume><fpage>29</fpage><lpage>41</lpage><pub-id pub-id-type="doi">10.3897/zookeys.861.32594</pub-id></mixed-citation></tp:treatment-meta><tp:nomenclature><label>Genus</label><tp:taxon-name>
                  <tp:taxon-name-part taxon-name-part-type="genus" reg="Ceratogergithus">Ceratogergithus</tp:taxon-name-part>
                </tp:taxon-name><tp:taxon-authority>Gnezdilov, 2017</tp:taxon-authority></tp:nomenclature><tp:treatment-sec sec-type="type species" id="SECID0ERFAE"><title>Type species.</title><p><italic><tp:taxon-name><tp:taxon-name-part taxon-name-part-type="genus" reg="Ceratgergithus">Ceratgergithus</tp:taxon-name-part><tp:taxon-name-part taxon-name-part-type="species" reg="spinosus">spinosus</tp:taxon-name-part></tp:taxon-name></italic> (Che, Zhang &amp; Wang, 2007).</p></tp:treatment-sec><tp:treatment-sec sec-type="diagnosis" id="SECID0ECGAE"><title>Diagnosis.</title><p>Vertex subsquare or transverse. Metope wide, without median carinae. Postclypeus with distinct median carinae, elevated above the level surface of base of the frons (Figs <xref ref-type="fig" rid="F2">6</xref>, <xref ref-type="fig" rid="F2">7</xref>) or without carinae (<xref ref-type="bibr" rid="B4">Chen et al. 2014</xref>: figs 2–14D–E, 2–15D–E). Forewings without claval suture and shoulder-like projections (<xref ref-type="bibr" rid="B4">Chen et al. 2014</xref>: figs 2–14A–C, 2–15A–C) or with claval suture developed through its whole length, basally depressed (Figs <xref ref-type="fig" rid="F1">1</xref>, <xref ref-type="fig" rid="F1">2</xref>). Hindwing one lobed, longer than half length of forewing. Pygofer of male symmetrical (in lateral view), posterior margin with a large horn-shaped process in upper half. Anal tube of male apically enlarged (in dorsal view).</p></tp:treatment-sec><tp:treatment-sec sec-type="distribution" id="SECID0EAHAE"><title>Distribution.</title><p>China: Hainan, Yunnan.</p></tp:treatment-sec><tp:treatment-sec sec-type="discussion" id="SECID0EFHAE"><title>Discussion.</title><p>This genus is similar to <italic><tp:taxon-name><tp:taxon-name-part taxon-name-part-type="genus" reg="Gergithus">Gergithus</tp:taxon-name-part></tp:taxon-name></italic> and <italic><tp:taxon-name><tp:taxon-name-part taxon-name-part-type="genus" reg="Neohemisphaerius">Neohemisphaerius</tp:taxon-name-part></tp:taxon-name></italic>, but can be clearly separated from <italic><tp:taxon-name><tp:taxon-name-part taxon-name-part-type="genus" reg="Gergithus">Gergithus</tp:taxon-name-part></tp:taxon-name></italic> by the posterior margin of the pygofer with a large horn-shaped process (Fig. <xref ref-type="fig" rid="F2">12</xref>) and the aedeagus without pair of short ventral directed toward its apex. It differs from the genus <italic><tp:taxon-name><tp:taxon-name-part taxon-name-part-type="genus" reg="Neohemisphaerius">Neohemisphaerius</tp:taxon-name-part></tp:taxon-name></italic> by having a frons without a median carina, with colored marking, a hindwing well developed and longer than half the length of the forewing, and venation reticulate.</p></tp:treatment-sec><tp:treatment-sec><!--Section generated to contain objects referenced in tp:taxon-treatment.--><fig id="F2" position="float" orientation="portrait"><label>Figures 5–19.</label><caption><p><italic><tp:taxon-name><tp:taxon-name-part taxon-name-part-type="genus" reg="Ceratogergithus">Ceratogergithus</tp:taxon-name-part><tp:taxon-name-part taxon-name-part-type="species" reg="brachyspinus">brachyspinus</tp:taxon-name-part></tp:taxon-name></italic> Yang &amp; Chen, sp. nov. adult (male), <bold>5</bold> head and thorax, dorsal view <bold>6</bold> head and thorax, lateral view <bold>7</bold> face, front view <bold>8</bold> fore wing <bold>9</bold> hindwings <bold>10</bold> anal tube, dorsal view <bold>11</bold> anal tube, lateral view <bold>12</bold> pygofer and genital style, lateral view <bold>13</bold> capitulum of gonostylus, dorsal view <bold>14</bold> connective, lateral view <bold>15</bold> connective, caudal view <bold>16</bold> penis, right lateral view <bold>17</bold> penis, left lateral view <bold>18</bold> penis, ventral view <bold>19</bold> penis, dorsal view. Scale bars: 0.5 mm.</p></caption><graphic xmlns:xlink="http://www.w3.org/1999/xlink" xlink:href="zookeys-861-029-g002.jpg" position="float" orientation="portrait" xlink:type="simple" id="oo_315192.jpg"/></fig><fig id="F1" position="float" orientation="portrait"><label>Figures 1–4.</label><caption><p>Dorsal and lateral habitus of two new species adult (male), <bold>1, 2</bold><italic><tp:taxon-name><tp:taxon-name-part taxon-name-part-type="genus" reg="Ceratogergithus">Ceratogergithus</tp:taxon-name-part><tp:taxon-name-part taxon-name-part-type="species" reg="brachyspinus">brachyspinus</tp:taxon-name-part></tp:taxon-name></italic> Yang &amp; Chen, sp. nov. <bold>3, 4</bold><italic><tp:taxon-name><tp:taxon-name-part taxon-name-part-type="genus" reg="Neohemisphaerius">Neohemisphaerius</tp:taxon-name-part><tp:taxon-name-part taxon-name-part-type="species" reg="clavatus">clavatus</tp:taxon-name-part></tp:taxon-name></italic> Yang &amp; Chen, sp. nov. Scale bars: 0.5 mm.</p></caption><graphic xmlns:xlink="http://www.w3.org/1999/xlink" xlink:href="zookeys-861-029-g001.jpg" position="float" orientation="portrait" xlink:type="simple" id="oo_315191.jpg"/></fig></tp:treatment-sec><ref-list><ref id="B4"><mixed-citation xmlns:xlink="http://www.w3.org/1999/xlink" xlink:type="simple"><person-group><name name-style="western"><surname>Chen</surname><given-names>XS</given-names></name><name name-style="western"><surname>Zhang</surname><given-names>ZG</given-names></name><name name-style="western"><surname>Chang</surname><given-names>ZM</given-names></name></person-group> (<year>2014</year>) <source><tp:taxon-name><tp:taxon-name-part taxon-name-part-type="family">Issidae</tp:taxon-name-part></tp:taxon-name> and <tp:taxon-name><tp:taxon-name-part taxon-name-part-type="family">Caliscelidae</tp:taxon-name-part></tp:taxon-name> (<tp:taxon-name><tp:taxon-name-part taxon-name-part-type="order">Hemiptera</tp:taxon-name-part></tp:taxon-name>: <tp:taxon-name><tp:taxon-name-part taxon-name-part-type="superfamily">Fulgoroidea</tp:taxon-name-part></tp:taxon-name>) from China.</source><publisher-name>Guizhou Science and Technology Publishing House</publisher-name>, <publisher-loc>Guiyang</publisher-loc>, <size units="page">242 pp</size>.</mixed-citation></ref></ref-list></tp:taxon-treatment>
