# Supplementary material for: Two new species of the tribe Hemisphaeriini (Hemiptera, Fulgoromorpha, Issidae) from southwestern China
Source: Zookeys. 2019 Jul 8;861:29–41. doi: 10.3897/zookeys.861.32594 (PMC6629714; doi:10.3897/zookeys.861.32594)
Supplement: XML Treatment for Ceratogergithus brachyspinus [file zookeys.861.32594-treatment2.xml]

<!DOCTYPE tp:taxon-treatment
  PUBLIC "-//TaxonX//DTD Taxonomic Treatment Publishing DTD v0 20100105//EN" "tax-treatment-NSO.dtd">
<tp:taxon-treatment xmlns:tp="http://www.plazi.org/taxpub"><tp:treatment-meta><kwd-group><label>Taxon classification</label><kwd><named-content xmlns:xlink="http://www.w3.org/1999/xlink" content-type="kingdom">Animalia</named-content></kwd><kwd><named-content xmlns:xlink="http://www.w3.org/1999/xlink" content-type="order">Hemiptera</named-content></kwd><kwd><named-content xmlns:xlink="http://www.w3.org/1999/xlink" content-type="family">Issidae</named-content></kwd></kwd-group><mixed-citation publication-type="journal"><person-group><name><surname>Yang</surname><given-names>Liang-Jing</given-names></name><name><surname>Yang</surname><given-names>Lin</given-names></name><name><surname>Chang</surname><given-names>Zhi-Min</given-names></name><name><surname>Chen</surname><given-names>Xiang-Sheng</given-names></name></person-group><article-title>Two new species of the tribe <tp:taxon-name><tp:taxon-name-part taxon-name-part-type="tribe">Hemisphaeriini</tp:taxon-name-part></tp:taxon-name> (<tp:taxon-name><tp:taxon-name-part taxon-name-part-type="order">Hemiptera</tp:taxon-name-part></tp:taxon-name>, <tp:taxon-name><tp:taxon-name-part taxon-name-part-type="infraorder">Fulgoromorpha</tp:taxon-name-part></tp:taxon-name>, <tp:taxon-name><tp:taxon-name-part taxon-name-part-type="family">Issidae</tp:taxon-name-part></tp:taxon-name>) from southwestern China</article-title><source>Zookeys</source><day>08</day><month>7</month><year>2019</year><volume>861</volume><fpage>29</fpage><lpage>41</lpage><pub-id pub-id-type="doi">10.3897/zookeys.861.32594</pub-id></mixed-citation></tp:treatment-meta><tp:nomenclature><tp:taxon-name>
                    <tp:taxon-name-part taxon-name-part-type="genus" reg="Ceratogergithus">Ceratogergithus</tp:taxon-name-part>
                    <tp:taxon-name-part taxon-name-part-type="species" reg="brachyspinus">brachyspinus</tp:taxon-name-part>
                    <object-id xmlns:xlink="http://www.w3.org/1999/xlink" content-type="zoobank" xlink:type="simple">http://zoobank.org/CA131906-B935-4958-8B37-BEB4B11CE542</object-id>
                  </tp:taxon-name><tp:taxon-authority>Yang &amp; Chen</tp:taxon-authority><tp:taxon-status xmlns:xlink="http://www.w3.org/1999/xlink" xlink:type="simple">sp. nov.</tp:taxon-status><xref ref-type="fig" rid="F1">Figs 1</xref><xref ref-type="fig" rid="F1">, 2</xref><xref ref-type="fig" rid="F2">, 5–18</xref></tp:nomenclature><tp:treatment-sec sec-type="type material" id="SECID0EYQAE"><title>Type material.</title><p>Holotype: ♂, China: <bold>Yunnan</bold>, Daweishan National Nature Reserve (<named-content xmlns:xlink="http://www.w3.org/1999/xlink" content-type="dwc:verbatimCoordinates" xlink:type="simple"><named-content content-type="geo-json" specific-use="{&#34;type&#34;:&#34;Point&#34;,&#34;coordinates&#34;:[103.333333,23.116667]}" id="NCID0EDRAE" xlink:type="simple">103°20'E, 23°07'N</named-content></named-content>), 8 May 2016, L.-J. Yang. Paratypes: 1♂, same data as holotype; 1♂, same data as holotype, except 19 August, 2017, Y.-J. Sui. All in <abbrev xmlns:xlink="http://www.w3.org/1999/xlink" content-type="institution" xlink:title="Institute of Entomology, Guizhou University, Guiyang, China" id="ABBRID0EIRAE" xlink:type="simple">GUGC</abbrev>.</p></tp:treatment-sec><tp:treatment-sec sec-type="description" id="SECID0ENRAE"><title>Description.</title><p>Male body length (from apex of vertex to tip of forewing): 5.16–5.31 mm (n = 3); male forewing 4.43–4.58 mm (n = 3); male hindwing 3.30–3.47 mm (n = 3).</p><p><bold>Coloration</bold> (Figs <xref ref-type="fig" rid="F1">1</xref>, <xref ref-type="fig" rid="F1">2</xref>, <xref ref-type="fig" rid="F2">5–7</xref>). Vertex straw-yellow to pale green, all margins brownish (Fig. <xref ref-type="fig" rid="F2">5</xref>). Frons with brick-red markings, margins brownish (Fig. <xref ref-type="fig" rid="F2">7</xref>). Clypeus dark brown. Eyes reddish brown to greenish-brown (Figs <xref ref-type="fig" rid="F2">6</xref>, <xref ref-type="fig" rid="F2">7</xref>). Pronotum straw-yellow, margins brown (Fig. <xref ref-type="fig" rid="F2">5</xref>). Mesonotum (Fig. <xref ref-type="fig" rid="F2">5</xref>) fulvous, with fuscous subtriangular marking. Forewing fulvous, with three white markings irregular, costal margin white from middle to subapical part (Figs <xref ref-type="fig" rid="F1">1</xref>, <xref ref-type="fig" rid="F1">2</xref>, <xref ref-type="fig" rid="F2">8</xref>). Hindwing brownish and hyaline.</p><fig id="F1" position="float" orientation="portrait"><label>Figures 1–4.</label><caption><p>Dorsal and lateral habitus of two new species adult (male), <bold>1, 2</bold><italic><tp:taxon-name><tp:taxon-name-part taxon-name-part-type="genus" reg="Ceratogergithus">Ceratogergithus</tp:taxon-name-part><tp:taxon-name-part taxon-name-part-type="species" reg="brachyspinus">brachyspinus</tp:taxon-name-part></tp:taxon-name></italic> Yang &amp; Chen, sp. nov. <bold>3, 4</bold><italic><tp:taxon-name><tp:taxon-name-part taxon-name-part-type="genus" reg="Neohemisphaerius">Neohemisphaerius</tp:taxon-name-part><tp:taxon-name-part taxon-name-part-type="species" reg="clavatus">clavatus</tp:taxon-name-part></tp:taxon-name></italic> Yang &amp; Chen, sp. nov. Scale bars: 0.5 mm.</p></caption><graphic xmlns:xlink="http://www.w3.org/1999/xlink" xlink:href="zookeys-861-029-g001.jpg" position="float" orientation="portrait" xlink:type="simple" id="oo_315191.jpg"/></fig><fig id="F2" position="float" orientation="portrait"><label>Figures 5–19.</label><caption><p><italic><tp:taxon-name><tp:taxon-name-part taxon-name-part-type="genus" reg="Ceratogergithus">Ceratogergithus</tp:taxon-name-part><tp:taxon-name-part taxon-name-part-type="species" reg="brachyspinus">brachyspinus</tp:taxon-name-part></tp:taxon-name></italic> Yang &amp; Chen, sp. nov. adult (male), <bold>5</bold> head and thorax, dorsal view <bold>6</bold> head and thorax, lateral view <bold>7</bold> face, front view <bold>8</bold> fore wing <bold>9</bold> hindwings <bold>10</bold> anal tube, dorsal view <bold>11</bold> anal tube, lateral view <bold>12</bold> pygofer and genital style, lateral view <bold>13</bold> capitulum of gonostylus, dorsal view <bold>14</bold> connective, lateral view <bold>15</bold> connective, caudal view <bold>16</bold> penis, right lateral view <bold>17</bold> penis, left lateral view <bold>18</bold> penis, ventral view <bold>19</bold> penis, dorsal view. Scale bars: 0.5 mm.</p></caption><graphic xmlns:xlink="http://www.w3.org/1999/xlink" xlink:href="zookeys-861-029-g002.jpg" position="float" orientation="portrait" xlink:type="simple" id="oo_315192.jpg"/></fig><p><bold>Head and thorax</bold> (Figs <xref ref-type="fig" rid="F2">5–9</xref>). Vertex shorter in middle than width at base (0.41: 1.00), transverse, anterior margin weakly convex, posterior margin angularly concave, disc depressed and all margins elevated (Figs <xref ref-type="fig" rid="F1">1</xref>, <xref ref-type="fig" rid="F2">5</xref>). Frons longer along midline than maximal width (1.53: 1.00) (Fig. <xref ref-type="fig" rid="F2">7</xref>), smooth, without median carina or pustules, apical margin nearly straight, margins carinate, disc slightly elevated (in frontal view) (Fig. <xref ref-type="fig" rid="F2">7</xref>) and arcuate (in lateral view) (Fig. <xref ref-type="fig" rid="F2">6</xref>). Clypeus with median carina obvious, postclypeus distinctly elevated (Figs <xref ref-type="fig" rid="F2">6</xref>, <xref ref-type="fig" rid="F2">7</xref>). Ocelli absent. Pronotum longer than vertex (1.56: 1.00), slightly depressed, margins elevated (Fig. <xref ref-type="fig" rid="F2">5</xref>). Mesonotum subtriangular, longer than pronotum (3.23:1.00) (Fig. <xref ref-type="fig" rid="F2">5</xref>), without median and lateral carinae, anterior margin nearly transverse (Fig. <xref ref-type="fig" rid="F2">5</xref>). Forewings about 2 times longer than maximal width (Figs <xref ref-type="fig" rid="F1">1</xref>, <xref ref-type="fig" rid="F1">2</xref>), with claval suture developed through its whole length, without “shoulder” basally, venation obscure. Hindwing 0.70 times as long as forewings (Figs <xref ref-type="fig" rid="F2">8</xref>, <xref ref-type="fig" rid="F2">9</xref>), reaching pygofer; venation reticulate (Fig. <xref ref-type="fig" rid="F2">9</xref>). Hind tibiae with two lateral teeth. Metatibiotarsal formula: 7–8–2.</p><p><bold>Male genitalia</bold> (Figs <xref ref-type="fig" rid="F2">10–19</xref>). Anal tube 1.35 times as long as wide (in dorsal view) (Fig. <xref ref-type="fig" rid="F2">10</xref>), enlarged apically, apical margin deeply notched medially, bent ventrad (in lateral view) (Fig. <xref ref-type="fig" rid="F2">11</xref>). Pygofer symmetrical, posterior margin with large horn-shaped process in apical fourth (Fig. <xref ref-type="fig" rid="F2">12</xref>). Genital style subquadrate (in lateral view), moderately long, depressed in base near ventral margin, caudo-ventral angle rounded (Fig. <xref ref-type="fig" rid="F2">12</xref>). Capitulum with neck and small lateral tooth directed cephalad and big lateral tooth on posterior margin, directed laterad (Figs <xref ref-type="fig" rid="F2">12</xref>, <xref ref-type="fig" rid="F2">13</xref>). Connective cup-shaped (Figs <xref ref-type="fig" rid="F2">14</xref>, <xref ref-type="fig" rid="F2">15</xref>). Penis twisted medially (Figs <xref ref-type="fig" rid="F2">16</xref>, <xref ref-type="fig" rid="F2">17</xref>). Phallobase asymmetrical, with basal tooth process directed caudad (Figs <xref ref-type="fig" rid="F2">16</xref>, <xref ref-type="fig" rid="F2">17a</xref>), with pair of short lateral hooks in basal third, directed basad (Figs <xref ref-type="fig" rid="F2">16</xref>, <xref ref-type="fig" rid="F2">17b, e</xref>); dorso-lateral lobes of phallobase membranous in apical two-fifth (Figs <xref ref-type="fig" rid="F2">16</xref>, <xref ref-type="fig" rid="F2">19</xref>), with two differently shaped processes of different length directed apically: one process slender and short, arising in apical fourth (Figs <xref ref-type="fig" rid="F2">16–19c</xref>), other one arising in basal third, extended ventrad, with subapical process horn-shaped (Figs <xref ref-type="fig" rid="F2">17–19d</xref>). Ventral lobe of phallobase apically convex (in ventral view), shorter than dorso-lateral lobes (Fig. <xref ref-type="fig" rid="F2">18</xref>).</p></tp:treatment-sec><tp:treatment-sec sec-type="etymology" id="SECID0E21AE"><title>Etymology.</title><p>The specific name is derived from the Latin words “<italic>brachys</italic>”and “<italic>spina</italic>”, referring to the short lateral hooks on the basal third of the phallobase.</p></tp:treatment-sec><tp:treatment-sec sec-type="host" id="SECID0EF2AE"><title>Host plant.</title><p>Unknown.</p></tp:treatment-sec><tp:treatment-sec sec-type="distribution" id="SECID0EK2AE"><title>Distribution.</title><p>Southwestern China (Yunnan).</p></tp:treatment-sec><tp:treatment-sec sec-type="remarks" id="SECID0EP2AE"><title>Remarks.</title><p>This species can be distinguished from all the other species of genus <italic><tp:taxon-name><tp:taxon-name-part taxon-name-part-type="genus" reg="Ceratogergithus">Ceratogergithus</tp:taxon-name-part></tp:taxon-name></italic> by the following characteristics: Frons with brick-red markings (Fig. <xref ref-type="fig" rid="F2">7</xref>); <!--PageBreak -->clypeus with distinct median carina, postclypeus distinctly elevated (Figs <xref ref-type="fig" rid="F2">6</xref>, <xref ref-type="fig" rid="F2">7</xref>); forewing fulvous, with three white irregular markings, with claval suture developed, basally depressed (Figs <xref ref-type="fig" rid="F1">1</xref>, <xref ref-type="fig" rid="F1">2</xref>).</p><!--PageBreak --></tp:treatment-sec></tp:taxon-treatment>
