# Supplementary material for: Two new species of the tribe Hemisphaeriini (Hemiptera, Fulgoromorpha, Issidae) from southwestern China
Source: Zookeys. 2019 Jul 8;861:29–41. doi: 10.3897/zookeys.861.32594 (PMC6629714; doi:10.3897/zookeys.861.32594)
Supplement: XML Treatment for Neohemisphaerius [file zookeys.861.32594-treatment3.xml]

<!DOCTYPE tp:taxon-treatment
  PUBLIC "-//TaxonX//DTD Taxonomic Treatment Publishing DTD v0 20100105//EN" "tax-treatment-NSO.dtd">
<tp:taxon-treatment xmlns:tp="http://www.plazi.org/taxpub"><tp:treatment-meta><kwd-group><label>Taxon classification</label><kwd><named-content xmlns:xlink="http://www.w3.org/1999/xlink" content-type="kingdom">Animalia</named-content></kwd><kwd><named-content xmlns:xlink="http://www.w3.org/1999/xlink" content-type="order">Hemiptera</named-content></kwd><kwd><named-content xmlns:xlink="http://www.w3.org/1999/xlink" content-type="family">Issidae</named-content></kwd></kwd-group><mixed-citation publication-type="journal"><person-group><name><surname>Yang</surname><given-names>Liang-Jing</given-names></name><name><surname>Yang</surname><given-names>Lin</given-names></name><name><surname>Chang</surname><given-names>Zhi-Min</given-names></name><name><surname>Chen</surname><given-names>Xiang-Sheng</given-names></name></person-group><article-title>Two new species of the tribe <tp:taxon-name><tp:taxon-name-part taxon-name-part-type="tribe">Hemisphaeriini</tp:taxon-name-part></tp:taxon-name> (<tp:taxon-name><tp:taxon-name-part taxon-name-part-type="order">Hemiptera</tp:taxon-name-part></tp:taxon-name>, <tp:taxon-name><tp:taxon-name-part taxon-name-part-type="infraorder">Fulgoromorpha</tp:taxon-name-part></tp:taxon-name>, <tp:taxon-name><tp:taxon-name-part taxon-name-part-type="family">Issidae</tp:taxon-name-part></tp:taxon-name>) from southwestern China</article-title><source>Zookeys</source><day>08</day><month>7</month><year>2019</year><volume>861</volume><fpage>29</fpage><lpage>41</lpage><pub-id pub-id-type="doi">10.3897/zookeys.861.32594</pub-id></mixed-citation></tp:treatment-meta><tp:nomenclature><label>Genus</label><tp:taxon-name>
                    <tp:taxon-name-part taxon-name-part-type="genus" reg="Neohemisphaerius">Neohemisphaerius</tp:taxon-name-part>
                  </tp:taxon-name><tp:taxon-authority>Chen, Zhang &amp; Chang, 2014</tp:taxon-authority></tp:nomenclature><tp:treatment-sec sec-type="type species" id="SECID0ET4AE"><title>Type species.</title><p><italic><tp:taxon-name><tp:taxon-name-part taxon-name-part-type="genus" reg="Neohemisphaerius">Neohemisphaerius</tp:taxon-name-part><tp:taxon-name-part taxon-name-part-type="species" reg="wugangensis">wugangensis</tp:taxon-name-part></tp:taxon-name></italic> Chen, Zhang &amp; Chang, 2014.</p></tp:treatment-sec><tp:treatment-sec sec-type="diagnosis" id="SECID0EE5AE"><title>Diagnosis.</title><p>Body hemispherical. Vertex about 2.5–3.9 times as wider than long along midline, anterior margin straight, posterior margin angulately excavated. Frons elongate, with median carina, lateral margins elevated. Clypeus with median carina moderately convex, median carinae with or without a tubercle process in middle. Pronotum depressed, edges elevated. Mesonotum subtriangular, anterior margin approximately straight. Forewings hemispherical, claval suture developed, without shoulder-like projections basally. Hindwing rudimentary, shorter than half length of forewing, venation indistinct and simple. Hind tibiae with 2 lateral teeth. Metatibiotarsal formula: (9, 10)–(4, 5)–2. Anal tube of male wide and short. Phallobase with pair of ventral hooks directed basad.</p></tp:treatment-sec><tp:treatment-sec sec-type="distribution" id="SECID0EJ5AE"><title>Distribution.</title><p>China (Guangdong, Guangxi, Hunan, Guizhou).</p></tp:treatment-sec><tp:treatment-sec sec-type="discussion" id="SECID0EO5AE"><title>Discussion.</title><p><italic><tp:taxon-name><tp:taxon-name-part taxon-name-part-type="genus" reg="Neohemisphaerius">Neohemisphaerius</tp:taxon-name-part></tp:taxon-name></italic> is similar to <tp:taxon-name><tp:taxon-name-part taxon-name-part-type="genus" reg="Hemisphaerius">Hemisphaerius</tp:taxon-name-part></tp:taxon-name> Schaum, 1850 and <tp:taxon-name><tp:taxon-name-part taxon-name-part-type="genus" reg="Gergithus">Gergithus</tp:taxon-name-part></tp:taxon-name> Stål, 1870, but it differs from the two genera by having a frons with a median carina, and forewings with a claval suture developed. The genus <italic><tp:taxon-name><tp:taxon-name-part taxon-name-part-type="genus" reg="Neohemisphaerius">Neohemisphaerius</tp:taxon-name-part></tp:taxon-name></italic> runs close to <italic><tp:taxon-name><tp:taxon-name-part taxon-name-part-type="genus" reg="Paramongoliana">Paramongoliana</tp:taxon-name-part></tp:taxon-name></italic> in the key by <xref ref-type="bibr" rid="B11">Meng et al. (2017)</xref>. It differs from <italic><tp:taxon-name><tp:taxon-name-part taxon-name-part-type="genus" reg="Paramongoliana">Paramongoliana</tp:taxon-name-part></tp:taxon-name></italic> in: frons with median carinae, without a row of pustules along the lateral margins; clypeus distinctly convex on disc in midline; forewings with irregular markings; phallobase with pair of ventral hooks directed basad.</p></tp:treatment-sec><ref-list><ref id="B11"><mixed-citation xmlns:xlink="http://www.w3.org/1999/xlink" xlink:type="simple"><person-group><name name-style="western"><surname>Meng</surname><given-names>R</given-names></name><name name-style="western"><surname>Webb</surname><given-names>MD</given-names></name><name name-style="western"><surname>Wang</surname><given-names>YL</given-names></name></person-group> (<year>2017</year>) <article-title>Nomenclatural changes in the planthopper tribe <tp:taxon-name><tp:taxon-name-part taxon-name-part-type="tribe">Hemisphaeriini</tp:taxon-name-part></tp:taxon-name> (<tp:taxon-name><tp:taxon-name-part taxon-name-part-type="order">Hemiptera</tp:taxon-name-part></tp:taxon-name>: <tp:taxon-name><tp:taxon-name-part taxon-name-part-type="infraorder">Fulgoromorpha</tp:taxon-name-part></tp:taxon-name>: <tp:taxon-name><tp:taxon-name-part taxon-name-part-type="family">Issidae</tp:taxon-name-part></tp:taxon-name>), with the description of a new genus and a new species.</article-title><source>European Journal of Taxonomy</source><volume>298</volume>: <fpage>1</fpage>–<lpage>25</lpage>. <ext-link xlink:type="simple" ext-link-type="doi" xlink:href="10.5852/ejt.2017.298">https://doi.org/10.5852/ejt.2017.298</ext-link></mixed-citation></ref></ref-list></tp:taxon-treatment>
