# Supplementary material for: Two new species of the tribe Hemisphaeriini (Hemiptera, Fulgoromorpha, Issidae) from southwestern China
Source: Zookeys. 2019 Jul 8;861:29–41. doi: 10.3897/zookeys.861.32594 (PMC6629714; doi:10.3897/zookeys.861.32594)
Supplement: XML Treatment for Neohemisphaerius clavatus [file zookeys.861.32594-treatment4.xml]

<!DOCTYPE tp:taxon-treatment
  PUBLIC "-//TaxonX//DTD Taxonomic Treatment Publishing DTD v0 20100105//EN" "tax-treatment-NSO.dtd">
<tp:taxon-treatment xmlns:tp="http://www.plazi.org/taxpub"><tp:treatment-meta><kwd-group><label>Taxon classification</label><kwd><named-content xmlns:xlink="http://www.w3.org/1999/xlink" content-type="kingdom">Animalia</named-content></kwd><kwd><named-content xmlns:xlink="http://www.w3.org/1999/xlink" content-type="order">Hemiptera</named-content></kwd><kwd><named-content xmlns:xlink="http://www.w3.org/1999/xlink" content-type="family">Issidae</named-content></kwd></kwd-group><mixed-citation publication-type="journal"><person-group><name><surname>Yang</surname><given-names>Liang-Jing</given-names></name><name><surname>Yang</surname><given-names>Lin</given-names></name><name><surname>Chang</surname><given-names>Zhi-Min</given-names></name><name><surname>Chen</surname><given-names>Xiang-Sheng</given-names></name></person-group><article-title>Two new species of the tribe <tp:taxon-name><tp:taxon-name-part taxon-name-part-type="tribe">Hemisphaeriini</tp:taxon-name-part></tp:taxon-name> (<tp:taxon-name><tp:taxon-name-part taxon-name-part-type="order">Hemiptera</tp:taxon-name-part></tp:taxon-name>, <tp:taxon-name><tp:taxon-name-part taxon-name-part-type="infraorder">Fulgoromorpha</tp:taxon-name-part></tp:taxon-name>, <tp:taxon-name><tp:taxon-name-part taxon-name-part-type="family">Issidae</tp:taxon-name-part></tp:taxon-name>) from southwestern China</article-title><source>Zookeys</source><day>08</day><month>7</month><year>2019</year><volume>861</volume><fpage>29</fpage><lpage>41</lpage><pub-id pub-id-type="doi">10.3897/zookeys.861.32594</pub-id></mixed-citation></tp:treatment-meta><tp:nomenclature><tp:taxon-name>
                    <tp:taxon-name-part taxon-name-part-type="genus" reg="Neohemisphaerius">Neohemisphaerius</tp:taxon-name-part>
                    <tp:taxon-name-part taxon-name-part-type="species" reg="clavatus">clavatus</tp:taxon-name-part>
                    <object-id xmlns:xlink="http://www.w3.org/1999/xlink" content-type="zoobank" xlink:type="simple">http://zoobank.org/DE9C89F6-24C8-4E2F-9EF1-E4354252141F</object-id>
                  </tp:taxon-name><tp:taxon-authority>Yang &amp; Chen</tp:taxon-authority><tp:taxon-status xmlns:xlink="http://www.w3.org/1999/xlink" xlink:type="simple">sp. nov.</tp:taxon-status><xref ref-type="fig" rid="F1">Figs 3</xref><xref ref-type="fig" rid="F1">, 4</xref><xref ref-type="fig" rid="F3">, 20–35</xref><xref ref-type="fig" rid="F4">, 36</xref><!--PageBreak --></tp:nomenclature><tp:treatment-sec sec-type="type material" id="SECID0EQKAG"><title>Type material.</title><p>Holotype: ♂, China: <bold>Guizhou</bold>, Duyun, Doupengshan (<named-content xmlns:xlink="http://www.w3.org/1999/xlink" content-type="dwc:verbatimCoordinates" xlink:type="simple"><named-content content-type="geo-json" specific-use="{&#34;type&#34;:&#34;Point&#34;,&#34;coordinates&#34;:[107.116667,25.850000]}" id="NCID0E2KAG" xlink:type="simple">107°07'E, 25°51'N</named-content></named-content>), L.-J. Yang, 19 August 2017; paratypes 2♂♂, same data as holotype; 3♂♂, same data as holotype except J.-K. Long, 8 August 2016. <abbrev xmlns:xlink="http://www.w3.org/1999/xlink" content-type="institution" xlink:title="Institute of Entomology, Guizhou University, Guiyang, China" id="ABBRID0EALAG" xlink:type="simple">GUGC</abbrev> and one paratype in <named-content xmlns:xlink="http://www.w3.org/1999/xlink" content-type="dwc:institutional_code" xlink:type="simple">BMNH</named-content>.</p></tp:treatment-sec><tp:treatment-sec sec-type="description" id="SECID0EKLAG"><title>Description.</title><p>Male body length: 4.53–4.76 mm (n = 5); male forewings 4.23–4.38 mm (n = 5); male hindwing 1.17–1.42 (n = 5).</p><p><bold>Coloration</bold> (Figs <xref ref-type="fig" rid="F1">3</xref>, <xref ref-type="fig" rid="F1">4</xref>, <xref ref-type="fig" rid="F3">20–22</xref>). Head fulvous, margins of vertex and frons brown (Figs <xref ref-type="fig" rid="F3">20</xref>, <xref ref-type="fig" rid="F3">22</xref>). Clypeus with dark brown strip on each side of median carinae (Figs <xref ref-type="fig" rid="F3">21</xref>, <xref ref-type="fig" rid="F3">22</xref>). Rostrum brown (Figs <xref ref-type="fig" rid="F3">21</xref>, <xref ref-type="fig" rid="F3">22</xref>). Eyes dark brown, antennae brown (Fig. <xref ref-type="fig" rid="F3">21</xref>). Pronotum and mesonotum yellow brown, mesonotum with anterior margin dark brown in the middle (Fig. <xref ref-type="fig" rid="F3">20</xref>). Forewings yellowish and slightly pellucid, with three dark brown irregular stripes subparallel, slanted caudad, venation mostly fulvous (Figs <xref ref-type="fig" rid="F1">3</xref>, <xref ref-type="fig" rid="F1">4</xref>). Hindwing brownish hyaline. Legs brown. Abdomen yellowish.</p><fig id="F3" position="float" orientation="portrait"><label>Figures 20–35.</label><caption><p><italic><tp:taxon-name><tp:taxon-name-part taxon-name-part-type="genus" reg="Neohemisphaerius">Neohemisphaerius</tp:taxon-name-part><tp:taxon-name-part taxon-name-part-type="species" reg="clavatus">clavatus</tp:taxon-name-part></tp:taxon-name></italic> Yang &amp; Chen, sp. nov. adult (male), <bold>20</bold> head and thorax, dorsal view <bold>21</bold> head and thorax, lateral view <bold>22</bold> head and thorax, front view <bold>23</bold> forewing <bold>24</bold> hindwing <bold>25</bold> anal tube, dorsal view <bold>26</bold> anal tube, lateral view <bold>27</bold> pygofer, lateral view <bold>28</bold> genital styles, lateral view <bold>29</bold> capitulum of gonostylus, dorsal view <bold>30</bold> connective, lateral view <bold>31</bold> penis left lateral view <bold>32</bold> penis, right lateral view <bold>33</bold> penis, ventral view <bold>34</bold> apical penis, dorsal view <bold>35</bold> penis, dorsal view. Scale bars: 0.5 mm.</p></caption><graphic xmlns:xlink="http://www.w3.org/1999/xlink" xlink:href="zookeys-861-029-g003.jpg" position="float" orientation="portrait" xlink:type="simple" id="oo_315193.jpg"/></fig><p><bold>Head and thorax</bold> (Figs <xref ref-type="fig" rid="F2">5–9</xref>). Vertex longer in middle than maximal width (0.37:1.00), quadrangular, anterior margin nearly straight, posterior margin angularly concave, margins elevated (Fig. <xref ref-type="fig" rid="F3">20</xref>). Frons rough, basally narrow, longer than maximal width in basal third (1.45:1.00), with median carinae, margins elevated (Figs <xref ref-type="fig" rid="F3">21–22</xref>). Clypeus with median carinae moderately convex, arcuate in lateral view (Figs <xref ref-type="fig" rid="F3">21–22</xref>). Pronotum longer than vertex in midline (1.63:1.00), slightly depressed, without carinae and pustules (Fig. <xref ref-type="fig" rid="F3">20</xref>). Mesonotum subtriangular, about 3 times longer than pronotum, anterior margin approximately straight (Fig. <xref ref-type="fig" rid="F3">20</xref>). Forewings about 1.70 times longer than maximal width, with claval suture developed through its whole, venation obscurely reticulate (Figs <xref ref-type="fig" rid="F1">3</xref>, <xref ref-type="fig" rid="F3">23</xref>). Hindwings rudimentary, shorter than half length of forewing, venation simple (Fig. <xref ref-type="fig" rid="F3">24</xref>). Hind tibiae with 2 lateral teeth. Metatibiotarsal formula of hind leg: 10–4–2.</p><p><bold><!--PageBreak -->Male genitalia</bold> (Figs <xref ref-type="fig" rid="F3">25–35</xref>). Anal tube pyriform, midline longer than broad (in dorsal view) (Fig. <xref ref-type="fig" rid="F3">25</xref>). Pygofer nearly rectangular (in lateral view), narrow, anterior and posterior margin subparallel (Fig. <xref ref-type="fig" rid="F3">27</xref>). Genital styles subtriangular (in lateral view), dorsal margin with triangular process, disc with fingerlike process below capitulum <!--PageBreak -->(Fig. <xref ref-type="fig" rid="F3">28</xref>). Capitulum with subapical tooth and lateral tooth (Figs <xref ref-type="fig" rid="F3">28</xref>, <xref ref-type="fig" rid="F3">29</xref>). Connective short and thick (Fig. <xref ref-type="fig" rid="F3">30</xref>). Phallobase asymmetrical, with process clavate, arched in basal third (in lateral view), directed basad, H-shaped (in dorsal view) (Figs <xref ref-type="fig" rid="F3">31</xref>, <xref ref-type="fig" rid="F3">32</xref>, <xref ref-type="fig" rid="F3">34a</xref>), process apically and phallobase basally with transparently membranous process with pair of strong hooks directed caudad (Figs <xref ref-type="fig" rid="F3">31–34b, c</xref>). Ventral lobe with pair of hooks asymmetrical in apical third, directed cephalad (Figs <xref ref-type="fig" rid="F3">31–34h, i</xref>); Lateral lobe bifurcate. Dorsal lobe with apical margin slightly notched medially (in dorsal view), with four differently sheet-shaped subapical processes (Figs <xref ref-type="fig" rid="F3">34–35d, e, f, g</xref>), the smallest near the left middle (Figs <xref ref-type="fig" rid="F3">34</xref>, <xref ref-type="fig" rid="F3">35g</xref>), with a short carinae left dorsally near its middle (Fig. <xref ref-type="fig" rid="F3">35j</xref>).</p></tp:treatment-sec><tp:treatment-sec sec-type="etymology" id="SECID0EQSAG"><title>Etymology.</title><p>The name of new species is derived from the Latin words “clavate”, referring to the club-shaped process of the aedeagus in basal third (in lateral view).</p></tp:treatment-sec><tp:treatment-sec sec-type="host" id="SECID0EVSAG"><title>Host plant.</title><p><italic><tp:taxon-name><tp:taxon-name-part taxon-name-part-type="genus" reg="Bambusa">Bambusa</tp:taxon-name-part><tp:taxon-name-part taxon-name-part-type="species" reg="emeiensis">emeiensis</tp:taxon-name-part></tp:taxon-name></italic>.</p></tp:treatment-sec><tp:treatment-sec sec-type="distribution" id="SECID0EGTAG"><title>Distribution.</title><p>Southwestern China (Guizhou).</p></tp:treatment-sec><tp:treatment-sec sec-type="remarks" id="SECID0ELTAG"><title>Remarks.</title><p>This species resembles <italic><tp:taxon-name><tp:taxon-name-part taxon-name-part-type="genus" reg="Neohemisphaerius">N.</tp:taxon-name-part><tp:taxon-name-part taxon-name-part-type="species" reg="wugangensis">wugangensis</tp:taxon-name-part></tp:taxon-name></italic>, <italic><tp:taxon-name><tp:taxon-name-part taxon-name-part-type="genus" reg="Neohemisphaerius">N.</tp:taxon-name-part><tp:taxon-name-part taxon-name-part-type="species" reg="yangi">yangi</tp:taxon-name-part></tp:taxon-name></italic> and <italic><tp:taxon-name><tp:taxon-name-part taxon-name-part-type="genus" reg="Neohemisphaerius">N.</tp:taxon-name-part><tp:taxon-name-part taxon-name-part-type="species" reg="guangxiensis">guangxiensis</tp:taxon-name-part></tp:taxon-name></italic>, but can be distinguished by the following characteristics: Frons rough (Fig. <xref ref-type="fig" rid="F3">22</xref>), disc flat, slightly depressed; clypeus with median carinae without a tubercles process in middle <!--PageBreak -->(Fig. <xref ref-type="fig" rid="F3">22</xref>); forewings yellowish brown, with three dark stripes subparallel (Figs <xref ref-type="fig" rid="F1">3</xref>, <xref ref-type="fig" rid="F1">4</xref>); anal tube with apical margin concave medially (in dorsal view) (Fig. <xref ref-type="fig" rid="F3">25</xref>); Phallobase asymmetrical, with process clavate in basal third (in lateral view), process directed basad, H-shaped (in dorsal view) (Figs <xref ref-type="fig" rid="F3">31</xref>, <xref ref-type="fig" rid="F3">32a</xref>, <xref ref-type="fig" rid="F3">34a</xref>).</p><fig id="F4" position="float" orientation="portrait"><label>Figure 36.</label><caption><p>Host plant of <italic><tp:taxon-name><tp:taxon-name-part taxon-name-part-type="genus" reg="Neohemisphaerius">Neohemisphaerius</tp:taxon-name-part><tp:taxon-name-part taxon-name-part-type="species" reg="clavatus">clavatus</tp:taxon-name-part></tp:taxon-name></italic> Yang &amp; Chen, sp. nov. in Doupengshan, Duyun (Guizhou, China). Photograph by L.-J. Yang.</p></caption><graphic xmlns:xlink="http://www.w3.org/1999/xlink" xlink:href="zookeys-861-029-g004.jpg" position="float" orientation="portrait" xlink:type="simple" id="oo_315194.jpg"/></fig></tp:treatment-sec><tp:treatment-sec><!--Section generated to contain objects referenced in tp:taxon-treatment.--><fig id="F1" position="float" orientation="portrait"><label>Figures 1–4.</label><caption><p>Dorsal and lateral habitus of two new species adult (male), <bold>1, 2</bold><italic><tp:taxon-name><tp:taxon-name-part taxon-name-part-type="genus" reg="Ceratogergithus">Ceratogergithus</tp:taxon-name-part><tp:taxon-name-part taxon-name-part-type="species" reg="brachyspinus">brachyspinus</tp:taxon-name-part></tp:taxon-name></italic> Yang &amp; Chen, sp. nov. <bold>3, 4</bold><italic><tp:taxon-name><tp:taxon-name-part taxon-name-part-type="genus" reg="Neohemisphaerius">Neohemisphaerius</tp:taxon-name-part><tp:taxon-name-part taxon-name-part-type="species" reg="clavatus">clavatus</tp:taxon-name-part></tp:taxon-name></italic> Yang &amp; Chen, sp. nov. Scale bars: 0.5 mm.</p></caption><graphic xmlns:xlink="http://www.w3.org/1999/xlink" xlink:href="zookeys-861-029-g001.jpg" position="float" orientation="portrait" xlink:type="simple" id="oo_315191.jpg"/></fig><fig id="F2" position="float" orientation="portrait"><label>Figures 5–19.</label><caption><p><italic><tp:taxon-name><tp:taxon-name-part taxon-name-part-type="genus" reg="Ceratogergithus">Ceratogergithus</tp:taxon-name-part><tp:taxon-name-part taxon-name-part-type="species" reg="brachyspinus">brachyspinus</tp:taxon-name-part></tp:taxon-name></italic> Yang &amp; Chen, sp. nov. adult (male), <bold>5</bold> head and thorax, dorsal view <bold>6</bold> head and thorax, lateral view <bold>7</bold> face, front view <bold>8</bold> fore wing <bold>9</bold> hindwings <bold>10</bold> anal tube, dorsal view <bold>11</bold> anal tube, lateral view <bold>12</bold> pygofer and genital style, lateral view <bold>13</bold> capitulum of gonostylus, dorsal view <bold>14</bold> connective, lateral view <bold>15</bold> connective, caudal view <bold>16</bold> penis, right lateral view <bold>17</bold> penis, left lateral view <bold>18</bold> penis, ventral view <bold>19</bold> penis, dorsal view. Scale bars: 0.5 mm.</p></caption><graphic xmlns:xlink="http://www.w3.org/1999/xlink" xlink:href="zookeys-861-029-g002.jpg" position="float" orientation="portrait" xlink:type="simple" id="oo_315192.jpg"/></fig></tp:treatment-sec></tp:taxon-treatment>
